# Supplementary material for: Review: Genetic and protein variants of milk caseins in goats
Source: Front Genet. 2022 Dec 7;13:995349. doi: 10.3389/fgene.2022.995349 (PMC9768343; doi:10.3389/fgene.2022.995349)
Supplement: Supplementary file 1 [file DataSheet1.zip]

Archive with 6 entries (6 files):
- Supplementary materials-SAR/29.11.2022-Table S5-Nucleotide and amino acid variants within the gene and mature protein of the CSN3.xlsx
- Supplementary materials-SAR/Table S1-Nucleotide and amino acid variants within the gene and mature protein of the CSN1S1.xlsx
- Supplementary materials-SAR/Table S2 - Frequency of CSN1S1 variants in different goat breeds and countries.xlsx
- Supplementary materials-SAR/Table S3 - Frequency of CSN2 variants in different goat breeds and countries.xlsx
- Supplementary materials-SAR/Table S4 - Frequency of CSN1S2 variants in different goat breeds and countries.xlsx
- Supplementary materials-SAR/Table S6 - Frequency of CSN3 variants in different goat breeds and countries.xlsx
