# Supplementary material for: Review: Genetic and protein variants of milk caseins in goats
Source: Front Genet. 2022 Dec 7;13:995349. doi: 10.3389/fgene.2022.995349 (PMC9768343; doi:10.3389/fgene.2022.995349)
Supplement: Supplementary file 1 [file DataSheet1.zip › Supplementary materials-SAR/29.11.2022-Table S5-Nucleotide and amino acid variants within the gene and mature protein of the CSN3.xlsx]

## Sheet: CSN3
		Table S5: Nucleotide and amino acid variants within the gene and mature protein of the CSN3
		Encoded protein variant	Protein/DNA variant name		Position Genomea	170	214	225	226	245	247	274	284	290	298	309	316	347	349	350	355	360	384	385	471	485	494	509	528	536	543	545	550	583	584	591	References
					Position on chr 6 (bp)b	86208883	86208927	86208938	86208939	86208958	86208960	86208987	86208997	86209003	86209011	86209022	86209029	86,209,060	86209062	86209063	86,209,068	86209073	86209097	86209098	86209184	86209189	86,209,207	86209222	86209241	86209249	86209256	86209258	86209263	86209296	86209297	86209304
					Position on the gene	Exon 4	Exon 4	Exon 4	Exon 4	Exon 4	Exon 4	Exon 4	Exon 4	Exon 4	Exon 4	Exon 4	Exon 4	Exon 4	Exon 4	Exon 4	Exon 4	Exon 4	Exon 4	Exon 4	Exon 4	Exon 4	Exon 4	Exon 4	Exon 4	Exon 4	Exon 4	Exon 4	Exon 4	Exon 4	Exon 4	Exon 4
			New	Old	Amino acid positionc	18	33	37	37	43	44	53	56	58	61	65	67	77	78	78	80	82	90	90	119	123	126	131	138	141	143	143	145	156	156	159
		CSN3*B	CSN3*B	CSN3*D	NC_030813	C	G	A	G	T	A	A	G	C	A	G	T	A	T	T	C	A	G	A	A	T	T	A	A	A	A	C	T	C	G	T	Yahyaoui et al. 2001; Jann et al. 2004; Bickhart et al. 2017
					NP_001272516	Phe	Ser	Ser	Ser	Tyr	Gln	Asn	Leu	Tyr	Tyr	Val	Val	Gln	Val	Val	Pro	Thr	Asp	Asp	Ile	Asn	A	Thr	Thr	Ala	Asn	Asn	Val	Ala	Ala	Ser
		CSN3*A	CSN3*A		CSN3*A_Gen.																				G												Coll et al. 1993; Yahyaoui et al. 2001
					CSN3*A_Prot.																				Val
		CSN3*A	CSN3*A'		CSN3*A'_Gen.																				G		C										Gautam et al. 2019
					CSN3*A'_prot.																				Val		Ala
		CSN3*A	CSN3*A''	CSN3*O	CSN3*A''_Gen.																				G							T					Kiplagat et al. 2010; Gautam et al. 2019
					CSN3*A''_Prot.																				Val							Asn
		CSN3*B	CSN3*B'	CSN3*D'	CSN3*B'_Gen.	T																															Jann et al. 2004
					CSN3*B'_Prot.	Phe
		CSN3*B	CSN3*B''	CSN3*D''	CSN3*B''_Gen.									T																							Jann et al. 2004
					CSN3*B''_Prot.									Tyr
		CSN3*B	CSN3*B'''	CSN3*P	CSN3*B'''_Gen.																														A		Kiplagat et al. 2010 Gautam et al. 2019
					CSN3*B'''_Prot.																														Ala
		CSN3*C	CSN3*C	CSN3*X	CSN3*C_Gen.					C			A			A																		T		C	Yahyaoui et al. 2001
					CSN3*C_Prot.					Tyr			Leu			Ile																		Val		Pro
		CSN3*C	CSN3*C'		CSN3*C'_Gen.					C			A			A												G						T		C	Prinzenberg et al. 2005
					CSN3*C'_Prot.					Tyr			Leu			Ile												Thr						Val		Pro
		CSN3*D	CSN3*D	CSN3*B	CSN3*D_Gen.					C	G					A																				C	Caroli et al. 2001; Yahyaoui et al. 2001
					CSN3*D_Prot.					Tyr	Arg					Ile																				Pro
		CSN3*D	CSN3*D'		CSN3*D'_Gen.					C	G		A			A																				C	Gerlando et al. 2015
					CSN3*D'_Prot.					Tyr	Arg		Leu			Ile																				Pro
		CSN3*E	CSN3*E		CSN3*E_Gen.																			G													Angiolillo et al. 2002
					CSN3*E_Prot.																			Gly
		CSN3*F	CSN3*F		CSN3*F_Gen.					C																										C	Yahyaoui et al. 2003
					CSN3*F_Prot.					Tyr																										Pro
		CSN3*F	CSN3*F'	CSN3*F	CSN3*F'_Gen.													G																		C	Gautam et al. 2019
					CSN3*F'_Prot.													Gln																		Pro
		CSN3*G	CSN3*G		CSN3*G_Gen.					C						A																				C	Yahyaoui et al. 2003
					CSN3*G_Prot.					Tyr						Ile																				Pro
		CSN3*G	CSN3*G'	CSN3*F CSN3*L	CSN3*G'_Gen.											A																				C	Jann et al. 2004; Kiplagat et al. 2010; Gautam et al. 2019
					CSN3*G'_Prot.											Ile																				Pro
		CSN3*G	CSN3*G''	CSN3*N CSN3*S	CSN3*G''_Gen.					C			A			A																				C	Vacca et al. 2014; Gerlando et al. 2015; Gautam et al. 2019
					CSN3*G''_Prot.					Tyr			Leu			Ile																				Pro
		CSN3*H	CSN3*H		CSN3*H_Gen.							G																									Jann et al. 2004
					CSN3*H_Prot.							Ser
		CSN3*I	CSN3*I		CSN3*I_Gen.											A																					Jann et al. 2004
					CSN3*I_Prot.											Ile
		CSN3*J	CSN3*J		CSN3*J_Gen.										G																						Jann et al. 2004
					CSN3*J_Prot.										Cys
		CSN3*K	CSN3*K		CSN3*K_Gen.						G																										Jann et al. 2004
					CSN3*K_Prot.						Arg
		CSN3*L	CSN3*L	CSN3*D	CSN3*L_Gen.					C	G																									C	Kiplagat et al. 2010; Gautam et al. 2019
					CSN3*L_Prot.					Tyr	Arg																									Pro
		CSN3*M	CSN3*M	CSN3*Y	CSN3*M_Gen.					C													A										C			C	Chessa et al. 2003a; Prinzenberg et al. 2005.
					CSN3*M_Prot.					Tyr													Asn										Ala			Pro
		CSN3*M	CSN3*M'	CSN3*N	CSN3*M'_Gen.					C													A										C		A	C	Kiplagat et al. 2010; Gautam et al. 2019
					CSN3*M'_Prot.					Tyr													Asn										Ala		Ala	Pro
		CSN3*N	CSN3*N	CSN3*M	CSN3*N_Gen.					C													A										C				Kiplagat et al. 2010; Gautam et al. 2019.
					CSN3*N_Prot.					Tyr													Asn										Ala
		CSN3*O	CSN3*O	CSN3*Q	CSN3*O_Gen.					C						A									G											C	Kiplagat et al. 2010; Gautam et al. 2019.
					CSN3*O_Prot.					Tyr						Ile									Val											Pro
		CSN3*P	CSN3*P		CSN3*P_Gen.					C	G					A										C											Gautam et al. 2019
					CSN3*P_Prot.					Tyr	Arg					Ile										Asn
		CSN3*Q	CSN3*Q		CSN3*Q_Gen.					C	G											G			G											C	Gautam et al. 2019
					CSN3*Q_Prot.					Tyr	Arg											Ala			Val											Pro
		CSN3*R	CSN3*R		CSN3*R_Gen.																T				G												Gautam et al. 2019
					CSN3*R_Prot.																Leu				Val
		CSN3*S	CSN3*S		CSN3*S_Gen.												C								G												Gautam et al. 2019
					CSN3*S_Prot.												Ala								Val
		CSN3*T	CSN3*T		CSN3*T_Gen.			C																	G					G							Gautam et al. 2019
					CSN3*T_Prot.			Arg																	Val					Ala
		CSN3*U	CSN3*U		CSN3*U_Gen.														C	A											C						Gautam et al. 2019
					CSN3*U_Prot.														Ala	Ala											His
		CSN3*V	CSN3*V		CSN3*V_Gen.							G																								C	Gautam et al. 2019
					CSN3*V_Prot.							Ser																								Pro
		CSN3*W	CSN3*W		CSN3*W_Gen.							G																	G								Gautam et al. 2019
					CSN3*W_Prot.							Ser																	Ala
		CSN3*X	CSN3*X		CSN3*X_Gen.		A		A																												Rahmatalla et al. 2021
					CSN3*X_Prot.		Asn		Thr
		a: The nucelotide position is relative to the coding DNA sequence accession number X60763 corresponding to the CSN3*A variant.
		b: Chromosomal position in base pairs (bp) in the positive strand according to the goat genome reference version LWLT01, which represent CSN3*B.
		c: Amino acids position according to the reference protein sequence NP_001272516. The whole sequence of 192 amino acids comprises 171 of the mature protein. All the amino acid position based on the mature protein.
		Synonymous mutations are shown in italics and bold and non-synonymous are shown in normal font.
