# Supplementary material for: Review: Genetic and protein variants of milk caseins in goats
Source: Front Genet. 2022 Dec 7;13:995349. doi: 10.3389/fgene.2022.995349 (PMC9768343; doi:10.3389/fgene.2022.995349)
Supplement: Supplementary file 1 [file DataSheet1.zip › Supplementary materials-SAR/Table S1-Nucleotide and amino acid variants within the gene and mature protein of the CSN1S1.xlsx]

## Sheet: CSN1S1
	Table S1: Nucleotide and amino acid variants within the gene and mature protein of the CSN1S1
	Encoded protein variant	Protein/DNA variant name	Base pair position on chr 6a	85976893	85980005	85,981,710/85,981,711	85982615	85982647	85984154	85,986,404	85986426	85986427	85986502	85986511	85987167	85987197	85987198	85987327	85988705	85988914	85993465	85995008	References
			Position in the gene	5' flank	E-2	E-3	E-4	I-4	E-7	E-9	E-9	E-9	I-9	I-9	I-9	E-10	E-10	E-11	E-12	I-12	E-17	E-19
								(5’ splice site)														(3′ UTR)
			Amino acid positionb		1	8	16		44	59	66	66				77	77	90	100		195
	CSN1S1*A	CSN1S1*A	NC_030813	G	G	CA	T	G	A	C	C	G	T			C	A	G	G		A		Boulanger et al. 1984; Brignon et al. 1989; Ramunno et al. 2004
			XP_017904616		Arg	His	Leu		Ile	Gln	Ser	Ser				Gln	Gln	Arg	Arg		Thr
	CSN1S1*A	CSN1S1*A'	CSN1S1*A'_Gen.										C										Kupper et al. 2010
			CSN1S1*A'_Prot.
	CSN1S1*A	CSN1S1*A2	CSN1S1*A2_Gen.	A																			Ramunno et al. 2005; Bickhart et al. 2017
			CSN1S1*A2_Prot.
	CSN1S1*A3	CSN1S1*A3	CSN1S1*A3_Gen.														C						Mestawet et al. 2013
			CSN1S1*A3_Prot.														Pro
	CSN1S1*B1	CSN1S1*B1	CSN1S1*B1_Gen.													G							Cosenza et al. 2008; Grosclaude & Martin 1997
			CSN1S1*B1_Prot.													Glu
	CSN1S1*B1	CSN1S1*B'	CSN1S1*B'_Gen.									T				G							Caroli et al. 2007
			CSN1S1*B'_Prot.									Ser				Glu
	CSN1S1*B2	CSN1S1*B2	CSN1S1*B2_Gen.				C									G							Boulanger et al. 1984; Brignon et al. 1989
			CSN1S1*B2_Prot.				Pro									Glu
	CSN1S1*B3	CSN1S1*B3	CSN1S1*B3_Gen.				C									G			A				Cosenza et al. 2008; Grosclaude & Martin 1997
			CSN1S1*B3_Prot.				Pro									Glu			Lys
	CSN1S1*B4	CSN1S1*B4	CSN1S1*B4_Gen.				C									G			A		G		Grosclaude & Martin 1997; Cosenza et al. 2008
			CSN1S1*B4_Pro.				Pro									Glu			Lys		Ala
	CSN1S1*C	CSN1S1*C	CSN1S1*C_Gen.			AT	C									G			A		G		Boulanger et al. 1984; Brignon et al. 1989;
			CSN1S1*C_Prot.			Ile	Pro									Glu			Lys		Ala
	CSN1S1*C1	CSN1S1*C1	CSN1S1*C1_Gen.			AT	C									G			A				Rahmatalla et al. 2021
			CSN1S1*C1_Prot.			Ile	Pro									Glu			Lys
	CSN1S1*D	CSN1S1*D	CSN1S1*D_Gen.				C			Del_C						G							Brignon et al. 1990; Mahé & Grosclaude 1989
			CSN1S1*D_Prot.				Pro			Del-1						Glu
	CSN1S1*E	CSN1S1*E (B-)c	CSN1S1*E_Gen.				C									G			A		G	Ins-1	Brignon et al. 1990; Grosclaude et al. 1987; JansàPérez et al. 1994
			CSN1S1*E_Prot.				Pro									Glu			Lys		Ala
	CSN1S1*F	CSN1S1*F	CSN1S1*F_Gen.				C			Del_C				Ins-2	Ins-3	G							Brignon et al. 1990; Grosclaude et al. 1987; Leroux et al. 1992
			CSN1S1*F_Prot.				Pro			Del-2						Glu
	CSN1S1*G	CSN1S1*G	CSN1S1*G_Gen.					A															Martin & Leroux 1994
			CSN1S1*G_Prot.					Del-3
	CSN1S1*H	CSN1S1*H	CSN1S1*H_Gen.		A																		NCD Chianese et al. 1997
			CSN1S1*_Prot.		Lys
	CSN1S1*I	CSN1S1*I*	CSN1S1*I_Gen.																				NCD Chianese et al. 1997
			CSN1S1*I_Prot.
	CSN1S1*J	CSN1S1*J	CSN1S1*J_Gen.													G			A				Rahmatalla et al. 2021
			CSN1S1*J_Prot.													Glu			Lys
	CSN1S1*K	CSN1S1*K	CSN1S1*K_Gen.						G														Rahmatalla et al. 2021
			CSN1S1*K_Prot.						Val
	CSN1S1*L	CSN1S1*L	CSN1S1*L_Gen.				C									G		A					NCD Chianese et al. 1997
			CSN1S1*L_Prot.				Pro									Glu		His
	CSN1S1*M	CSN1S1*M	CSN1S1*M_Gen.				C				T												Bevilacqua et al. 2002; Chianese et al. 1998
			CSN1S1*M_Prot.				Pro				Leu
	Truncated	CSN1S1*N	CSN1S1*N_Gen.	A			C			Del_C													Ramunno et al. 2002; Ramunno et al. 2005
			CSN1S1*N_Prot.				Pro			Stop codon	NT	NT				NT	NT	NT	NT		NT	NT
	Truncated	CSN1S1*01	CSN1S1*01_Gen.	A																Del-4			Grosclaude et al. 1987; Leroux et al. 1990
			CSN1S1*01_Prot.
	Unknown	CSN1S1*02e	CSN1S1*02_Gen.																				NCD Leroux et al. 1990; Martin et al. 1999
			CSN1S1*02_Prot.
	a: Chromosomal position in base pairs (bp) according to the goat genome reference version LWLT01, which represent CSN1S1*A2.
	b: Amino acids position according to the reference protein sequence XP_017904616. The whole sequence of 214 amino acids comprises 199 amino acids of the mature protein and 15 amino acids of the signal peptide on the C-terminal side of the mature protein. All the amino acid position based on the mature protein.
	c: Variant CSN1S1*E is previously named as CSN1S1*B- (Grosclaude et al. 1987).
	Del-1: deletion of 11 amino acids (QMKAGSSSSSE).
	Ins-1: insertion of 457-458 bp LINE (TTTTTTTTTTTTTTTTTTTTTCTTACTGAATGACTTTTTTATTTTTATTTTTATTTTTTATTTATTTTTTTTTATTTTTTTTTTTTAATTTTTAATTTTTATTTTTAAATTTTAAAATCTTTAATTCTTACATGCGTTCCCAAACATGAACCCCCCTCCCACCTCCCTCCCCACAACATCTCTCTGGGTCATCCCCATGCACCAGCCCCAAGCAAGCTGCACCCTACGTCAGACATGGACTGGCGATTCAATTCTTACATGACAGTATACATGTTATAATTCCCATTCTCCCAAATCATCCCACCCTCTCCCTCTCCCTCTGAGTCCAAAAGTCTGGTATACACATCTGTGTCTTTTTCCCT…
	Ins-2; insertion of 11bp (CGTAATGTTTC).
	Ins-3: insertion of 3bp (AAT).
	Del-2: deletion of 37 amino acids (QMKAGSSSSSEEIVPNSAQQKYIQKEDVPSERYLGYL).
	Del-3: deletion of 13 amino acids(EVLNENLLRFVVA).
	*: Variant CSN1S1*I included the same amino acids as variant CSN1S1*A, only difference being that CSN1S1*I variant showed about half the amount of casein than the CSN1S1*A variant (1.1g/l).
	Del-4: deletion of a DNA segment of nearly 8.5 kb (starting from the 181 nucleotide of the 12th intron), and including the last 7 exons and and the 3' region of the gene.
	e: A large insertion, so far uncharacterized, is the mutational event responsible for the CSN1S1*02 allele according to Martin et al., 1999.
	E = Exon, I = Intron, Del = Deletion; Ins = Insertion; aa = Amino acids; NCD = Not characterized at the DNA level.
	NT: Not translated after stop codon.
	Mutations in the intron and 5' flanking region are shown in italics and bold and non-synonymous are shown in normal font.
