# Supplementary material for: Review: Genetic and protein variants of milk caseins in goats
Source: Front Genet. 2022 Dec 7;13:995349. doi: 10.3389/fgene.2022.995349 (PMC9768343; doi:10.3389/fgene.2022.995349)
Supplement: Supplementary file 1 [file DataSheet1.zip › Supplementary materials-SAR/Table S2 - Frequency of CSN1S1 variants in different goat breeds and countries.xlsx]

## Sheet: CSN1S1-Frequency
		Table S2: Frequency of CSN1S1 variants in different goat breeds and countries
		Breed	Country	NO.	CSN1S1*A	CSN1S1*A’	CSN1S1*B1	CSN1S1*B’	CSN1S1*B2a	CSN1S1*B3	CSN1S1*B4	CSN1S1*C	CSN1S1*C1	CSN1S1*D	CSN1S1*E (B’)	CSN1S1*F	CSN1S1*G	CSN1S1*H	CSN1S1*I	CSN1S1*J	CSN1S1*K	CSN1S1*L	CSN1S1*M	CSN1S1*N	CSN1S1*01	CSN1S1*02	CSN1S1*A*	CSN1S1*A**	CSN1S1*B*	CSN1S1*B**	CSN1S1*B***	CSN1S1*C*	CSN1S1*D*	References
		Alpine	France	163	0.1				0.9			-																						Boulanger et al. 1984
		Saanen	France	89	0.08				0.89			0.03
		Alpine	France	213	0.14				0.05			0.01			0.34	0.41									0.05									Grosclaude et al. 1987
		Saanen	France	159	0.07				0.06			-			0.41	0.43									0.03
		Alpine	Italy	80	-				-						0.35	0.59																	0.06	Ramunno et al. 1991
		Saanen	Italy	70	0.03										0.49	0.46															0.03
		Garganica	Italy	54	0.61										0.02	-															0.37
		Maltese	Italy	81	0.33										0.11	0.27															0.28
		Poitevin	France	209	0.05				0.35			-			0.45	0.14																		Grosclaude et al. 1994
		Corse	France	106	0.06				0.13			-			0.14	0.59																	0.08
		Rove	France	147	0.12				0.05			-			0.62	0.1																	0.11
		Murciana-Granadina	Spain	109	0.08				0.23			-			0.59	0.08																	0.02	Jordana et al. 1996
		Malaguena	Spain	373	0.09				0.09			-			0.65	0.04																	0.13
		Payoya	Spain	111	0.05				0.19			-			0.76	-																	-
		Canaria	Spain	74	0.28				0.32			-			0.2	-																	0.2
		Palmera	Spain	22	0.68				0.23			-			0.09	-																	-
		Majorera	Spain	21	0.07				0.38			-			0.24	-																	0.31
		Tinerfena	Spain	31	0.15				0.35			-			0.32	-																	0.18
		Montefalcone	Italy	-	0.15				0.31							0.54																		Bevilacqua et al. 1999
		Draa	Morocco	132	0.24				0.51			-			0.02	0.2									0.04									Tadlaoui Ouafi et al. 2002
		Noire-Rahalli	Morocco	102	0.27				0.56			0.01			0.03	0.02									0.01
		Alpine (1990)	France	400	0.52				0.03			0.02			0.27	0.17									0.02
		Alpine (2000)	France	312	0.71				0.11			0.06			0.11	0.06									0.003
		Saanen (1990)	France	312	0.17				0.04						0.59	0.19									0.002						0.002
		Saanen (2000)	France	261	0.27				0.07						0.58	0.08									0.002						-
		Poitevine	France	243	0.08				0.48						0.34	0.08									0.002						0.02
		Pyrénéenne	France	213	0.09				0.15						0.6	0.12									0.03						-
		Maltese	Italy	105	0.38				0.15						0.06	0.41																		Chessa et al. 2003b
		Cilentana	Italy	86	0.16				0.3						0.21	0.33																		Zullo et al. 2005
		Girgentana	Italy	341												0.4											0.6							Marletta et al. 2005
		Argentata dell’Etna	Italy	183												0.37											0.63
		Vallesana	Italy	83	0.03				0.13			-			0.28	0.39		-						-	0.18									Sacchi et al. 2005b
		Roccaverano	Italy	77	0.23				0.12			-			0.21	0.38		-						0.02	0.05
		Maltese	Italy	70	0.41				0.16			-			0.06	0.37		-						-	-
		Jonica	Italy	110	0.35				0.31			-			0.06	0.28		-						-	-
		Garganica	Italy	38	0.28				0.41			0.03			-	0.22		0.07						-	-
		Camosciata	Italy	88	0.43				0.2			0.01			0.11	0.23								0.01	0.01									Caroli et al. 2006b
		Orobica	Italy	66	-				0.01			-			0.01	0.96								-	0.02
		Verzasca	Italy	67	-				0.04			-			0.2	0.75								-	0.01
		Frisa	Italy	70	0.13				0.01			-			0.2	0.56								-	0.11
		Red Sokoto	Nigeria	57	0.18			0.32	0.48						0.02	0.01																		Caroli et al. 2007
		Dwarf Nigeria	Nigeria	27	0.26			0.3	0.44						-	-
		Dwarf Cameroon	Cameroon	39	0.08			0.3	0.62						-	0.01
		Borno	Nigeria	37	0.19			0.41	0.38						-	0.03
		Jamunapari	India	35	0.74				0.23					0.03		-																		Kumar et al. 2007
		Barbari	India	35	0.87				0.11					0.02		-
		Marwari	India	35	0.8				0.14					-		0.06
		Sirohi	India	17	0.82				0.12					0.06		-
		Jakhrana	India	42	0.76				0.19					0.05		-
		Beetal	India	20	0.68				0.15					0.09		0.08
		Chegu	India	26	0.75				0.23					-		0.02
		Local Uttar Pradesh	India	20	1				-					-		-
		Local Madhya Pradesh (India)	India	20	0.93				0.05					-		0.02
		Black Bengal	India	36	0.81				0.19					-		-
		Gaddi	India	21	1				-					-		-
		Surti	India	21	0.86				0.14					-		-
		Osmanabadi	India	51	0.82				0.1					0.08		-
		Hungarian	Hungary	103	0.09				0.29						0.08	0.46									-							0.08		Kusza et al. 2007
		White Shorthair	Czech Republic	333											0.05	0.66									0.02		0.27							Sztankóová et al. 2007
		Brown Shorthair	Czech Republic	165											0.09	0.6									0.02		0.3
		Argentata dell’Etna	Italy	42	0.25				0.27						-	0.17								-										Gigli et al. 2008
		Girgentana	Italy	263	0.35				0.13						-	0.19								0.04
		Messinese	Italy	49	0.24				0.23						-	0.23								-
		Derivata di Siria	Italy	47	0.3				0.1						-	0.33								-
		Maltese	Italy	139	0.25				0.11						0.004	0.33								0.01
		Malaguen˜a	Spain	89					0.14						0.62	0.24																		Caravaca et al. 2008
		Murciano-Granadina	Spain	138					0.45						0.49	0.06
		Local Neapolitan	Italy	285			0.01			0.07	0.09	0.004			0.08	0.37								0.23	-			0.14	0.01					Cosenza et al. 2008
		Sarda	Italy	300											0.04	0.27											0.69							Dettori et al. 2009
		Alpine	Brazil	83											0.48	0.28									0.01		0.2							Soares et al. 2009
		Saanen	Brazil	62											0.35	0.3									0.02		0.3
		Garganica	Italy	71								0.09			0.01	0.24								0.02	0.01			0.43		0.2				Albenzio et al. 2009
		Alpine	America	42	0.11				0.07						0.36	0.46								-										Maga et al. 2009
		Saanen	America	39	-				-						0.71	0.3								-
		Toggenburg	America	55	0.03				-						0.03	0.93								0.018
		Oberhasli	America	24	0.25				-						0.54	0.21								-
		LaMancha	America	48	0.58				0.08						0.19	0.15								-
		Nubian	America	26	0.37				0.52						-	-								0.11
		Nigerian Dwarf	America	23	0.48				0.5						-	0.02								-
		Lithuanian Native	Lithuania	30					0.89						0.11																			Baltrėnaitė et al. 2009
		Saanen	Lithuania	74					0.64						0.36
		Czech White	Lithuania	29					0.88						0.12
		German White	Lithuania	18					0.78						0.22
		Arbi	Tunis	111	0.27				0.34						0.06	0.19								0.14	0.01									Vacca et al. 2009a
		Bunte Deutsche Edelziege	Germany	96	0.21	0.05			0.23						0.17	0.29									0.06									Kupper et al. 2010
		Weiße Deutsche Edelziege	Germany	91	0.03	-			0.1						0.42	0.39									0.06
		Buren	Germany	75	0.1	-			0.86						0.007	0.03									-
		Barbari	India	475	0.77				0.01							0.12									0.09									Rout et al. 2010
		Marwari	India	70	0.56				0.01							0.41									0.01
		Sirohi	India	69	0.77				0.07							0.04									0.13
		Jamunapari	India	179	0.72				0.01							0.15									0.13
		Jakhrana	India	68	0.68				-							0.18									0.15
		Beetal	India	45	0.72				-							0.17									0.11
		Ganjam	India	40	0.45				-							0.1									0.45
		Local.up	India	110	0.59				-							0.19									0.23
		Local MP	India	42	0.53				-							0.08									0.4
		Sarda	Italy	180	0.33				0.56						0.11	0.1									0.003									Balia et al. 2013
		Girgentana	Italy	200											0.01	0.29								0.05				0.59			0.07			Mastrangelo et al. 2013
		Sarda	Italy	935	0.2				0.52						0.03	0.24								0.01	0.001									Vacca et al. 2014
		Guéra	Mali	53					0.86						0.14																			Tortorici et al. 2014
		Sahel	Mali	48					1						-
		Balkan	Montenegro	NA												0.37											0.63							Marković et al. 2018
		Nubian	Sudan	7	0.43				-	0.57																								Rahmatalla et al. 2021
		Desert	Sudan	5	0.5				-	0.5
		Nilotic	Sudan	7	0.43				-	0.57
		Taggar	Sudan	7	0.36				-	0.64
		Saanen	Sudan	2					0.25	0.5			0.25
		CSN1S1*A*= CSN1S1*A + CSN1S1*B + CSN1S1*C
		CSN1S1*A**= CSN1S1*A + CSN1S1*G+ CSN1S1*I + CSN1S1*H
		CSN1S1**B = CSN1S1*B2 + CSN1S1*L
		CSN1S1*B** = CSN1S1*B + CSN1S1* L + CSN1S1*M
		CSN1S1*B***= CSN1S1*B + CSN1S1*C
		CSN1S1*C*= CSN1S1*C + CSN1S1*D
		CSN1S1*D*= CSN1S1*D + CSN1S1*0
		a: CSN1S1*B2 was named simply CSN1S1*B in old papers
