# Supplementary material for: Review: Genetic and protein variants of milk caseins in goats
Source: Front Genet. 2022 Dec 7;13:995349. doi: 10.3389/fgene.2022.995349 (PMC9768343; doi:10.3389/fgene.2022.995349)
Supplement: Supplementary file 1 [file DataSheet1.zip › Supplementary materials-SAR/Table S3 - Frequency of CSN2 variants in different goat breeds and countries.xlsx]

## Sheet: Frequency-CSN2
		Table S3: Frequency of CSN2 variants in different goat breeds and countries
		Breed	Country	NO.	CSN2*C	CSN2*A	CSN2*A1	CSN2*B	CSN2*C1	CSN2*C2	CSN2*D	CSN2*E	CSN2*F (*E)	CSN2*F1	CSN2*G (*F)	CSN2*0	CSN2*0’	CSN2*A*	CSN2*X	Refrences
		Creole	France	127		0.77		0.03								0.02				Mahé & Grosclaude 1993
		Saanen	Italy	76	0.49	0.51														Chessa et al. 2005
		Camosciata	Italy	112	0.68	0.32
		Jonica	Italy	70	0.7	0.21											0.09
		Garganica	Italy	33	0.71	0.24											0.05
		Maltese	Italy	58	0.82	0.13											0.05
		Cilentana	Italy	43	0.87	0.04											0.09
		Orobica	Italy	81	0.98	0.03
		Girgentana	Italy	341		0.91										0.09				Marletta et al. 2005
		Argentata dell’Etna	Italy	183		0.98										0.02
		Vallesana	Italy	83												-		1		Sacchi et al. 2005b
		Roccaverano	Italy	77												-		1
		Maltese	Italy	70												0.04		0.96
		Jonica	Italy	110												0.04		0.96
		Garganica	Italy	38												0.03		0.97
		Camosciata	Italy	88	0.66	0.34														Budelli et al. 2005
		Undefined genetic type	Italy	170			0.23												0.77	Cosenza et al. 2005
		Camosciata	Italy	88	0.66	0.34														Caroli et al. 2006b
		Orobica	Italy	66	0.99	0.09
		Verzasca	Italy	67	0.75	0.25
		Frisa	Italy	70	0.72	0.2						0.08
		Red Sokoto	Nigeria	57	0.25	0.75	0.01													Caroli et al. 2007
		Dwarf Nigeria	Nigeria	27	0.28	0.72
		Dwarf Cameroon	Cameroon	39	0.17	0.83
		Borno	Nigeria	37	0.3	0.7
		Angora Goat Lalahan Tiftic	Turkey	23	0.91	0.1														Chessa et al. 2007
		Angora Goat Yerkoy	Turkey	20	0.7	0.3
		Hair goat	Turkey	48	0.76	0.24
		Jammu	India	14	0.55	0.45
		Maharashtra	India	9	0.33	0.67
		Rajasthan	India	25	0.75	0.25
		South goat	India	29	0.83	0.17
		Nubian	Sudan	25	0.48	0.52
		Argentata dell’Etna	Italy	42	0.41	0.25											0.06			Gigli et al. 2008
		Girgentana	Italy	263	0.56	0.07											0.1
		Messinese	Italy	49	0.432	0.2											0.09
		Derivata di Siria	Italy	47	0.55	0.11											0.05
		Maltese	Italy	139	0.46	0.14											0.09
		Garganica	Italy	71				0.29								0.19		0.52		Albenzio et al. 2009
		Arbi	Tunis	111	0.51	0.47											0.02			Vacca et al. 2009a
		Bunte Deutsche Edelziege	Germany	96	0.56	0.3			0.15											Kupper et al. 2010
		Weiße Deutsche Edelziege	Germany	91	0.13	0.53			0.34
		Buren	Germany	75	0.16	0.83			0.01
		Barbari	India	475		0.99										0.01				Rout et al. 2010
		Marwari	India	70		1
		Sirohi	India	69		0.94										0.06
		Jamunapari	India	179		1
		Jakhrana	India	68		0.97										0.03
		Beetal	India	45		1
		Ganjam	India	40		1
		Local.up	India	110		0.98										0.02
		Local MP	India	42		1
		Sarda	Italy	935	0.6	0.38										0.02				Vacca et al. 2014
		Girgentana	Italy	196	0.6	0.02			0.33								0.05			Tortorici et al. 2014
		Banat White	Romania	73	0.73	0.27														Kusza et al. 2016
		Carpatina	Romania	82	0.51	0.49
		Nubian	Sudan	7	0.5	0.5														Rahmatalla et al. 2021
		Desert	Sudan	5	0.5	0.5
		Nilotic	Sudan	7	0.5	0.5
		Taggar	Sudan	7	0.43	0.57
		Saanen	Sudan	2	0.25	0.75
		CSN2*A*: CSN2*A + CSN2*C
		X: non CSN2*A1 variant
