# Supplementary material for: Review: Genetic and protein variants of milk caseins in goats
Source: Front Genet. 2022 Dec 7;13:995349. doi: 10.3389/fgene.2022.995349 (PMC9768343; doi:10.3389/fgene.2022.995349)
Supplement: Supplementary file 1 [file DataSheet1.zip › Supplementary materials-SAR/Table S4 - Frequency of CSN1S2 variants in different goat breeds and countries.xlsx]

## Sheet: CSN1S2-Frequency
		Table S4: Frequency of CSN1S2 variants in different goat breeds and countries
		Breed	Country	No.	CSN1S2*A	CSN1S2*B	CSN1S2*C	CSN1S2*D	CSN1S2*E	CSN1S2*F	CSN1S2*G	CSN1S2*H	CSN1S2*I	CSN1S2*J	CSN1S2*K	CSN1S2*0	Truncated sub variant A	Truncated sub variant E	CSN1S2*A*	CSN1S2*C*	Refrences
		Alpine	France	163	0.85	0.15															Boulanger et al. 1984
		Saanen	France	89	0.87	0.13
		Alpine	France	231	0.85	0.04	0.1														Bouniol et al. 1994
		Saanen	France	267	0.85	0.04	0.11
		Undefined genetic type	Italy	182	0.38	0.03		0.02		0.26						0.08				0.23	Ramunno et al. 2001a
		Local goat	Italy	441	0.95											0.05					Ramunno et al. 2001b
		Bunte Deutsche Edelziege	Germany	240	0.88	0.06	0.06				0.004										Erhardt et al. 2002
		Weiße Dutsche Edelziege	Germany	51	0.92	0.01	0.07				-
		Thüringen Waldziege	Germany	13	0.89	-	0.12				-
		Toggenburger	Germany	22	0.8	0.09	0.07				0.05
		Orobica	Italy	89	0.94	0.06	-				-
		Ionica	Italy	68	0.66	-	0.34				-
		Garganica	Italy	44	0.69	-	0.24				0.07
		Girgentana	Italy	323	0.74					0.2										0.06	Marletta et al. 2004
		Argentata dell’Etna	Italy	214	0.41	0.01				0.37						0.03				0.18
		Girgentana	Italy	341	0.74					0.2										0.06	Marletta et al. 2005
		Argentata dell’Etna	Italy	183	0.4	0.01				0.37						0.04				0.18
		Camosciata	Italy	88	0.57	0.05	0.06			0.32											Budelli et al. 2005
		Vallesana	Italy	83	0.04	0.09	0.53		-	0.34						-					Sacchi et al. 2005b
		Roccaverano	Italy	77	0.08	0.18	0.48		0.01	0.26						-
		Maltese	Italy	70	0.29	0.09	0.26		0.11	0.25						0.01
		Jonica	Italy	110	0.29	0.01	0.36		0.01	0.33						0.01
		Garganica	Italy	38	0.38	-	0.15		0.07	0.41						-
		Saanen	Italy	26	0.92	0.08	-				-										Chiatti et al. 2005b
		Camosciata	Italy	63	0.93	0.03	0.03				0.01
		Verzaschese	Italy	165	0.9	0.01	0.09				-
		Orobica	Italy	771	0.91	0.07	0.02				-
		Frisa	Italy	235	0.82	0.12	0.03				0.03
		Bionda dell’Adamello	Italy	16	0.81	0.19	-				-
		Camosciata	Italy	88	0.568	0.051	0.057		-	0.324											Caroli et al. 2006a
		Orobica	Italy	66	0.008	-	-		-	0.99
		Verzasca	Italy	67	0.59	0.007	0.067		-	0.336
		Frisa	Italy	70	0.25	0.114	0.014		0.057	0.564
		Egyptian goats	Egypt	45	0.511	0.467				0.022											Othman & Ahmed 2006
		Red Sokoto	Nigeria	57	0.6	0.03	0.37			0.01											Caroli et al. 2007
		Dwarf Nigeria	Nigeria	27	0.76	-	0.24			-
		Dwarf Cameroon	Cameroon	39	0.59	-	0.4			0.01
		Borno	Nigeria	37	0.55	-	0.45			-
		Hungarian	Hungary	103				0.01		0.21						0.15			0.64		Kusza et al. 2007
		Angora Goat Lalahan Tifti	Turkey	23	0.64	-	0.36														Chessa et al. 2007
		Angora Goat Yerko	Turkey	20	0.65	-	0.35
		Hair goat	Turkey	48	0.48	-	0.51		0.01
		Jammu	India	14	0.64	-	0.36
		Maharashtra	India	9	0.31	0.06	0.63
		Rajasthan	India	25	0.5	0.04	0.46
		South Goat	India	29	0.43	0.38	0.16		0.04
		Nubian	Sudan	25	0.83	-	0.17
		Argentata dell’Etna	Italy	42	0.27	-	0.12	0.01	0.06	0.22						0.05					Gigli et al. 2008
		Girgentana	Italy	263	0.54	0.02	0.06	0.01	-	0.1						-
		Messinese	Italy	49	0.37	0.03	0.1	-	0.03	0.17						0.02
		Derivata di Siria	Italy	47	0.25	-	0.19	-	0.01	0.25						-
		Maltese	Italy	139	0.15	-	0.13	-	0.04	0.38						0.004
		Garganica	Italy	71						0.22						0.19			0.59		Albenzio et al. 2009
		Lithuanian Native	Lithuania	30	0.57	0.44															Baltrėnaitė et al. 2009
		Saanen	Lithuania	74	0.69	0.31
		Czech White	Lithuania	29	0.68	0.33
		German White	Lithuania	18	0.67	0.33
		Sarda	Italy	22	0.33	0.01	0.2		0.07	0.4											Vacca et al. 2009b
		Bunte Deutsche Edelziege	Germany	96	0.57	0.08	0.1			0.26						-					Kupper et al. 2010
		Weiße Deutsche Edelziege	Germany	91	0.43	0.03	0.06			0.48						-
		Buren	Germany	75	0.89	0.04	0.007			0.03						0.03
		Barbari	India	475	0.65	0.024										0.33					Rout et al. 2010
		Marwari	India	70	0.957	-										0.04
		Sirohi	India	69	0.732	0.022										0.25
		Jamunapari	India	179	0.779	0.032										0.19
		Jakhrana	India	68	0.956	-										0.04
		Beetal	India	45	0.822	0.133										0.05
		Ganjam	India	40	0.45	-										0.55
		Local.up	India	110	0.945	-										0.06
		Local MP	India	42	0.525	-										0.48
		Xinong Saanen	China	268	0.8					0.2											Yue et al. 2013
		Guanzhong	China	440	0.74					0.26
		Girgentana	Italy	207	0.72		0.05		0.002		0.23										Palmeri et al. 2014
		Sarda	Italy	935	0.31	0.01	0.27		0.02	0.38						0.01					Vacca et al. 2014
		Nubian	Sudan	7	-							0.79	0.21								Rahmatalla et al. 2021
		Desert	Sudan	5	0.1							0.8	0.1
		Nilotic	Sudan	7	-							1	-
		Taggar	Sudan	7	-							1	-
		Saanen	Sudan	2	-							1	-
		CSN1S2*A*= CSN1S2*A+ CSN1S2*B + CSN1S2*C + CSN1S2*E
		CSN1S2*C* = CSN1S2*C + CSN1S2*E
