# Supplementary material for: Review: Genetic and protein variants of milk caseins in goats
Source: Front Genet. 2022 Dec 7;13:995349. doi: 10.3389/fgene.2022.995349 (PMC9768343; doi:10.3389/fgene.2022.995349)
Supplement: Supplementary file 1 [file DataSheet1.zip › Supplementary materials-SAR/Table S6 - Frequency of CSN3 variants in different goat breeds and countries.xlsx]

## Sheet: CSN3-Frequency
			Table S6: Frequency of CSN3 variants in different goat breeds and countries
			Breed	Country	No.	CSN3*B (CSN3*D)	CSN3*A	CSN3*A'	CSN3*A’’ (CSN3*O)	CSN3*B’ (CSN3*D')	CSN3*B’’ (CSN3*D'')	CSN3*B”’ (CSN3*P)	CSN3*C (CSN3*X)	CSN3*C’	CSN3*D (CSN3*B)	CSN3*D’	CSN3*E	CSN3*F	CSN3*F' (CSN3*F)	CSN3*G	CSN3*G’ (CSN3*F, CSN3*L)	CSN3*G’’ (CSN3*N, CSN3*S)	CSN3*H	CSN3*I	CSN3*J	CSN3*K	CSN3*L (CSN3*D)	CSN3*M (CSN3*Y)	CSN3*M’ (CSN3*N)	CSN3*N (CSN3*M)	CSN3*O (CSN3*Q)	CSN3*P	CSN3*Q	CSN3*R	CSN3*S	CSN3*T	CSN3*U	CSN3*V	CSN3*W	CSN3*X	CSN3*A*	CSN3*D*	Refrences
			Orobica	Italy	88		0.631								0.369																												Caroli et al. 2001
			Ionica	Italy	68		0.897								0.103
			Bunte Deutsche Edelziege	Germany	244		0.867								0.11
			Wisse Deutsche Edelziege	Germany	134		0.978								0.022
			Thueringer Waldziege	Germany	70		0.986								0.014
			Montefalcone	Italy	62		0.84										0.16																										Angiolillo et al. 2002
			Murciano-Granadina	Spain	30	0.63	0.37																																				Yahyaoui et al. 2003
			Malagueña	Spain	11	0.55	0.45
			Canaria	Spain	30	0.42	0.58
			Teramana	Italy	28	0.7	-						0.02		0.1			0.14		0.04
			Montefalcone	Italy	17	0.59	-										0.41
			Girgentana	Italy	19	0.45	0.34								0.05			0.05		0.11
			Sarda	Italy	19	0.61	0.31											0.08
			Alpine	France	28	0.66	0.34
			Saanen	France	28	0.48	0.39						0.13
			Wild goat	Spain	23	0.02	-											0.98
			Garganica	Italy	34	0.735	0.132						-		0.118		-											0.015															Chessa et al. 2003a
			Jonica	Italy	119	0.729	0.136						0.017		0.106		-											0.013
			Maltese	Italy	105	0.7	0.086						0.01		0.2		-											0.005
			Camosciata	Italy	45	0.633	0.356						-		0.011		-											-
			Weisse Deutsche Edelziege	Germany	32		0.344			0.547			0.031	0.031						-								-														0.047	Prinzenberg et al. 2005
			Saanen	Italy	22		0.25			0.66			-	0.09						-								-														-
			Angora	Turkey	43		0.151			0.674			0.035	-						0.023								-														0.116
			Hair goat	Turkey	50		0.31			0.26			0.03	0.01						0.14								-														0.25
			Borno	Nigeria	29		0.414			0.586			-	-						-								-														-
			Red Sokoto	Cameroon & Nigeria	31		0.387			0.597			-	-						-								0.016														-
			West African Dwarf	Cameroon & Nigeria	26		0.365			0.635			-	-						-								-														-
			Vallesana	Italy	83	0.596	0.373						0.006	0.024	-													-															Sacchi et al. 2005a
			Roccaverano	Italy	77	0.604	0.253						0.032	0.032	0.065													0.013
			Maltese	Italy	70	0.693	0.114						0.007	-	0.179													0.007
			Jonica	Italy	110	0.745	0.132						0.018	-	0.091													0.014
			Garganica	Italy	38	0.776	0.066						0.013	-	0.145													-
			Camosciata	Italy	88	0.614	0.386						-		-																												Caroli et al. 2006a
			Orobica	Italy	66	0.553	0.083						0.015		0.348
			Verzasca	Italy	67	0.716	0.284						-		-
			Frisa	Italy	70	0.657	0.329						0.007		0.007
			Red Sokoto	Nigeria	57	0.57	0.412																					0.018															Caroli et al. 2007
			Dwarf Nigeria	Nigeria	27	0.593	0.407																					-
			Dwarf Cameroon	Cameroon	39	0.689	0.311																					-
			Borno	Nigeria	37	0.486	0.514																					-
			Argentata dell’Etna	Italy	42	0.451	0.096						0.063	-	0.104					-								-															Gigli et al. 2008
			Girgentana	Italy	263	0.416	0.127						0.091	0.006	0.083					-								-
			Messinese	Italy	49	0.467	0.12						-	-	0.106					-								-
			Derivata di Siria	Italy	47	0.525	0.067						-	-	0.116					-								0.011
			Maltese	Italy	139	0.506	0.079						0.008	0.012	0.115					0.008								-
			Barbari	India	40	0.3	0.7																																				Kumar et al. 2009
			Marawi	India	42	0.19	0.81
			Beetal	India	20	0.275	0.725
			Surti	India	30	0.2	0.8
			Local MP	India	20	0.125	0.875
			Lithuanian Native	Lithuania	30								0.174																												0.826		Baltrėnaitė et al. 2009
			Saanen	Lithuania	74								0.143																												0.857
			Czech White	Lithuania	29								0.075																												0.925
			German White	Lithuania	18								-																												1
			Small East Africa goat	Kenya	35	0.913	0.029		0.029																					0.029													Kiplagat et al. 2010
			Small East Africa goat	Kenya	27	0.944	0.019																							0.037
			Long Eared Somali	Ethiopia	27	0.926	0.037					0.019																		0.019
			Maasai	Ethiopia	30	0.933	0.033		0.033
			Keffa	Ethiopia	32	0.953	-														0.016										0.031
			Afar	Ethiopia	33	0.939	-																				0.045				0.015
			Shilluk	Sudan	16	0.75	0.25
			Toggenberg	Germany	33	0.879	-
			Short Eared Somali	Somalia	35	0.914	0.014					0.014									0.029								0.014		0.014
			Long Eared Somali	Somalia	28	0.946	-					0.018																		0.036
			Bunte Deutsche Edelziege	Germany	96	0.6316	0.1579								0.1105									0.0263		0.0737																	Kupper et al. 2010
			Weiße Deutsche Edelziege	Germany	91	0.5978	0.2554								0.0761									0.0489		0.0217
			Buren	Germany	75	0.8067	0.04								0.0533									0.0667		0.0333
			Saanen	Polen	32	0.891	0.109																																				Strzelec & Niżnikowski 2011
			Alpine	Polen	48	0.594	0.406
			Polish fawn improved	Polen	38	0.697	0.303
			Polish white improved	Polen	48	0.844	0.156
			Sarda	Italy	935	0.677	0.2765				-		0.0182	-	0.0246		-					0.019						0.001															Vacca et al. 2014
			Girgentana goat	Italy	205	0.363	0.48								0.112	0.005				0.005		0.034																					Gerlando et al. 2015
			Saanen	USA	130	0.64	0.23						0.13																														Catota-Gómez et al. 2017a
			Ardi	Saudi Arabia	30	-	0.83								0.17																												El-shazly et al. 2017
			Syrian	Saudi Arabia	18	0.22	0.78								-
			Siroh	India	41	0.5	0.47												-				-									-		0.01	0.01	-	-	-	-				Gautam et al. 2019
			Jamnapari	India	9	-	0.61												-				-									-		-	-	-	-	-	-
			Barbari	India	10	0.5	0.5												-				-									-		-	-	-	-	-	-
			Jakhrana	India	9	-	0.55												-				-									-		-	-	-	-	-	-
			Black Bengal	India	38	0.43	0.53												-				-									0.01	0.01	-	-	-	-	-	-
			Ganjam	India	22	0.52	0.47												-				-									-		-	-	-	-	-	-
			Raigarh	India	58	0.47	0.47												0.008				0.008									-		-	-	0.008	0.008	0.008	0.008
			Non-descript	India	5	0.5	0.5												-				-									-		-	-	-	-	-	-
			Nubian	Sudan	7	0.86																								0.14													Rahmatalla et al. 2021
			Desert	Sudan	5	0.9																								0.1
			Nilotic	Sudan	7	1
			Taggar	Sudan	7	0.93																				0.07
			Saanen	Sudan	2	0.5																				0.5
			CSN3 variants in parentheses consider the old nomenclature.
			CSN3*D*: CSN3*D+ CSN3*I+ CSN3*K+ CSN3*L
			CSN3*A*: CSN3*A + CSN3*B
